# Supplementary material for: Burden of Mortality and Morbidity Caused by Snakebites Contributes to Economic Loss in a Rural Population in India
Source: Toxins (Basel). 2026 May 29;18(6):250. doi: 10.3390/toxins18060250 (PMC13307855; doi:10.3390/toxins18060250)
Supplement: Supplementary file 1 [file toxins-18-00250-s001.zip]

Archive with 1 entries (1 files):
- toxins-4311855-supplementary.pdf
